# Supplementary material for: Beyond Early Initiation: Predictors of Successful Early Enteral Nutrition Advancement in Critically Ill Patients
Source: Nutrients. 2026 Jun 18;18(12):1977. doi: 10.3390/nu18121977 (PMC13305438; doi:10.3390/nu18121977)
Supplement: Supplementary file 1 [file nutrients-18-01977-s001.zip]

Archive with 2 entries (2 files):
- Supplmentary file S1.pdf
- Supplmentary file S2.pdf
